# Supplementary material for: mtDNA Single-Nucleotide Variants Associated with Type 2 Diabetes
Source: Curr Issues Mol Biol. 2023 Oct 30;45(11):8716–32. doi: 10.3390/cimb45110548 (PMC10670651; doi:10.3390/cimb45110548)
Supplement: Supplementary file 1 [file cimb-45-00548-s001.zip]

Archive with 2 entries (2 files):
- Table S7-CIMB_2023_mtDNA_T2D_.xlsx
- Tables S1-S6 and FIgures S1 and S2-CIMB_2023_mtDNA_T2D_.pdf
